# Supplementary material for: Development and Validation of a CT Radiomics-Deep Learning Model for Predicting Surgical Difficulty in Pancreatic and Periampullary Tumors
Source: Cancers (Basel). 2025 Dec 21;18(1):29. doi: 10.3390/cancers18010029 (PMC12784925; doi:10.3390/cancers18010029)
Supplement: Supplementary file 1 [file cancers-18-00029-s001.zip]

Archive with 1 entries (1 files):
- cancers-4025994-supplementary.pdf
